# Supplementary material for: Adaptation of Escherichia coli to Long-Term Serial Passage in Complex Medium: Evidence of Parallel Evolution
Source: mSystems. 2017 Mar 7;2(2):e00192-16. doi: 10.1128/mSystems.00192-16 (PMC5340864; doi:10.1128/mSystems.00192-16)
Supplement: TABLE S2 [file sys002172093st2.xlsx]

## Sheet: supplemental table 1.csv
Position	Reference Base	Mutant Base	Reference AA	Mutant AA	Gene	Mutant Frequency	Lineage	Passage No.
54936	C	G	C	S	lptD	0.0166898	C	6
54936	C	G	C	S	lptD	0.0335821	C	9
54939	C	T	C	Y	lptD	0.0358127	A	12
54939	C	T	C	Y	lptD	0.145648	A	15
54939	C	T	C	Y	lptD	0.684502	A	18
54939	C	T	C	Y	lptD	0.868941	A	21
54939	C	T	C	Y	lptD	0.81677	A	24
54939	C	T	C	Y	lptD	1	A	27
54939	C	T	C	Y	lptD	0.870192	A	30
54939	C	T	C	Y	lptD	0.0577428	B	24
106864	T	A	I	N	lpxC	0.0169492	B	9
106864	T	A	I	N	lpxC	0.0410095	B	12
106864	T	A	I	N	lpxC	0.126456	B	15
106864	T	A	I	N	lpxC	0.0511945	B	18
107469	G	C	A	P	lpxC	0.00768246	C	9
125820	C	T	A	A	aceF	0.0137694	C	18
125836	T	G	S	A	aceF	0.0133333	C	6
126126	G	A	K	K	aceF	0.0193165	A	9
365633	C	T	-	-	-	0.00972222	A	3
365633	C	T	-	-	-	0.0336283	A	18
365633	C	T	-	-	-	0.0104478	B	9
365633	C	T	-	-	-	0.0440141	B	18
365633	C	T	-	-	-	0.0177891	C	9
365633	C	T	-	-	-	0.0167173	C	12
365745	C	T	L	L	lacI	0.0607029	B	18
365748	G	C	T	T	lacI	0.0566038	B	18
478055	G	A	L	L	ylaC	0.0164671	B	6
478055	G	A	L	L	ylaC	0.0368906	B	9
481622	G	T	P	H	acrB	0.0344828	C	6
482600	G	C	T	R	acrB	0.0127737	B	15
484803	A	T	L	Q	acrA	0.0617284	B	9
484803	A	T	L	Q	acrA	0.316832	B	12
484803	A	T	L	Q	acrA	0.248421	B	15
484803	A	T	L	Q	acrA	0.643956	B	18
484803	A	T	L	Q	acrA	0.849711	B	21
484803	A	T	L	Q	acrA	0.562724	B	24
484803	A	T	L	Q	acrA	0.811475	B	27
484803	A	T	L	Q	acrA	0.864734	B	30
492637	C	T	P	L	dnaX	0.00998336	A	9
501081	A	C	V	G	ybaL	0.140078	B	18
501117	G	T	S	*	ybaL	0.6	B	18
501117	G	T	S	*	ybaL	0.789007	B	21
501117	G	T	S	*	ybaL	0.604106	B	24
501117	G	T	S	*	ybaL	0.836879	B	27
501117	G	T	S	*	ybaL	0.901709	B	30
501168	A	T	L	Q	ybaL	0.0488656	C	21
501991	C	A	D	Y	ybaL	0.196165	B	12
501991	C	A	D	Y	ybaL	0.176471	B	15
502095	C	T	C	Y	ybaL	0.0139211	C	15
509121	C	T	V	I	copA	0.00990099	A	6
547831	A	G	-	-	-	0.00826446	A	3
547831	A	G	-	-	-	0.015625	A	9
547831	A	G	-	-	-	0.0106707	B	9
547831	A	G	-	-	-	0.0140598	B	18
547831	A	G	-	-	-	0.0121457	C	9
547836	A	G	-	-	-	0.0191205	A	15
547836	A	G	-	-	-	0.0165837	B	15
547836	A	G	-	-	-	0.0121951	C	3
547836	A	G	-	-	-	0.0185923	C	6
547836	A	G	-	-	-	0.00817439	C	9
547836	A	G	-	-	-	0.00986842	C	12
590061	C	A	L	L	nfrA	0.0207715	C	27
611870	C	T	-	-	-	0.0192	B	6
611871	G	T	-	-	-	0.0228188	A	6
611871	G	T	-	-	-	0.011378	A	9
611871	G	T	-	-	-	0.158654	B	6
611871	G	T	-	-	-	0.137838	B	9
611871	G	T	-	-	-	0.0648918	B	12
611871	G	T	-	-	-	0.0837283	B	15
611871	G	T	-	-	-	0.107425	B	18
611871	G	T	-	-	-	0.195936	B	21
611871	G	T	-	-	-	0.240093	B	24
611871	G	T	-	-	-	0.130548	B	27
611871	G	T	-	-	-	0.153285	B	30
611872	C	A	-	-	-	0.0307076	C	3
611872	C	A	-	-	-	0.0116129	C	6
611872	C	A	-	-	-	0.0525	C	9
611872	C	A	-	-	-	0.086072	C	12
611872	C	A	-	-	-	0.167472	C	15
611893	A	G	-	-	-	0.558632	B	6
611893	A	G	-	-	-	0.0698324	B	9
611893	A	G	-	-	-	0.132743	B	12
611893	A	G	-	-	-	0.0317195	B	15
611893	A	G	-	-	-	0.0351438	B	18
611893	A	G	-	-	-	0.0164425	B	21
611893	A	G	-	-	-	0.0460048	B	24
611893	A	G	-	-	-	0.0448549	B	27
611893	A	G	-	-	-	0.111695	C	6
735705	C	T	-	-	-	0.0156863	A	12
735719	C	T	-	-	-	0.00915033	A	12
735838	T	C	-	-	-	0.00840336	A	9
735838	T	C	-	-	-	0.00815217	A	12
762346	A	G	K	R	sucC	0.108209	C	15
762346	A	G	K	R	sucC	0.0293638	C	18
763000	T	G	L	R	sucC	0.0122592	C	18
763114	C	T	A	V	sucC	0.026738	B	15
763114	C	T	A	V	sucC	0.640159	B	18
763114	C	T	A	V	sucC	0.781609	B	21
763114	C	T	A	V	sucC	0.596875	B	24
763114	C	T	A	V	sucC	0.84669	B	27
763114	C	T	A	V	sucC	0.895928	B	30
763213	A	G	D	G	sucC	0.247012	A	18
763213	A	G	D	G	sucC	0.812854	A	21
763213	A	G	D	G	sucC	0.790123	A	24
763213	A	G	D	G	sucC	1	A	27
763213	A	G	D	G	sucC	0.873684	A	30
763213	A	G	D	G	sucC	0.0673759	B	24
763214	C	G	D	E	sucC	0.0144231	C	18
763219	T	G	I	S	sucC	0.0166359	B	18
763267	C	T	P	L	sucC	0.0316957	C	18
763267	C	T	P	L	sucC	0.0817308	C	21
763305	G	A	G	S	sucC	0.0246533	C	18
764106	C	T	A	V	sucD	0.138686	C	15
764106	C	T	A	V	sucD	0.020794	C	18
824464	C	A	V	F	ybhR	0.0298507	C	12
923339	G	T	D	Y	clpA	0.0117955	A	9
923339	G	T	D	Y	clpA	0.0546737	A	15
961494	G	A	E	K	rpsA	0.0145889	C	9
1000545	G	A	E	K	elfC	0.0084507	C	6
1049911	C	T	-	-	-	0.0083682	A	9
1074317	A	C	D	E	putA	0.121212	B	24
1074317	A	C	D	E	putA	0.133117	B	27
1074317	A	C	D	E	putA	0.521739	B	30
1074318	T	G	D	A	putA	0.0240481	A	15
1074318	T	G	D	A	putA	0.093617	A	18
1076211	G	A	S	L	putA	0.104478	B	30
1077465	A	C	L	R	putA	0.0100167	B	9
1077465	A	C	L	R	putA	0.068662	B	12
1077465	A	C	L	R	putA	0.040404	B	15
1077465	A	C	L	R	putA	0.0444444	B	18
1077465	A	C	L	R	putA	0.0187394	B	21
1077465	A	C	L	R	putA	0.0582524	B	24
1077465	A	C	L	R	putA	0.0569106	B	27
1077465	A	C	L	R	putA	0.719477	C	9
1077465	A	C	L	R	putA	0.803279	C	12
1077465	A	C	L	R	putA	0.744726	C	15
1077465	A	C	L	R	putA	0.513793	C	18
1077465	A	C	L	R	putA	0.871186	C	21
1077465	A	C	L	R	putA	0.12381	C	24
1077465	A	C	L	R	putA	0.260274	C	27
1077465	A	C	L	R	putA	0.207207	C	30
1103787	G	C	G	R	csgA	0.0277008	B	15
1103787	G	C	G	R	csgA	0.597046	B	18
1103787	G	C	G	R	csgA	0.839535	B	21
1103787	G	C	G	R	csgA	0.604938	B	24
1103787	G	C	G	R	csgA	0.857692	B	27
1103787	G	C	G	R	csgA	0.901961	B	30
1150972	G	A	M	I	acpP	0.0127119	A	21
1150972	G	A	M	I	acpP	0.828452	A	24
1150972	G	A	M	I	acpP	0.940789	A	27
1150972	G	A	M	I	acpP	0.870466	A	30
1150972	G	A	M	I	acpP	0.0838323	B	24
1197684	G	A	-	-	-	0.0148883	B	27
1268835	T	A	-	-	-	0.0114723	C	3
1269120	T	G	-	-	-	0.0243902	B	3
1269768	G	T	-	-	-	0.0116279	B	18
1274738	G	A	G	G	narL	0.0340557	C	30
1286188	A	G	-	-	-	0.00977199	C	9
1286188	A	G	-	-	-	0.0201207	C	18
1300082	G	G	D	N	oppA	0.261719	A	30
1369539	G	T	A	S	ycjM	0.00801068	C	3
1464123	T	C	-	-	-	0.0169014	A	9
1464123	T	C	-	-	-	0.0225303	A	21
1464123	T	C	-	-	-	0.0269122	B	3
1464123	T	C	-	-	-	0.0200861	B	9
1464123	T	C	-	-	-	0.0176211	B	12
1464123	T	C	-	-	-	0.015873	B	18
1464123	T	C	-	-	-	0.0242424	C	3
1464123	T	C	-	-	-	0.0178799	C	6
1464123	T	C	-	-	-	0.0272315	C	18
1464126	A	G	-	-	-	0.0213068	B	3
1464126	A	G	-	-	-	0.0144092	B	9
1464126	A	G	-	-	-	0.0193165	B	12
1464126	A	G	-	-	-	0.0142602	B	18
1464162	G	A	-	-	-	0.0442478	A	12
1464162	G	A	-	-	-	0.0326679	A	15
1464162	G	A	-	-	-	0.0461538	B	21
1464162	G	A	-	-	-	0.0391061	C	6
1464162	G	A	-	-	-	0.0430622	C	21
1464168	G	T	-	-	-	0.0387275	A	3
1464168	G	T	-	-	-	0.0455882	A	6
1464168	G	T	-	-	-	0.0537125	B	3
1464168	G	T	-	-	-	0.0507246	B	15
1464168	G	T	-	-	-	0.058156	C	3
1464168	G	T	-	-	-	0.0339463	C	6
1464168	G	T	-	-	-	0.0477002	C	18
1464168	G	T	-	-	-	0.041868	C	21
1464234	G	A	-	-	-	0.0195783	A	3
1464234	G	A	-	-	-	0.0154639	A	6
1464234	G	A	-	-	-	0.0170358	A	9
1464234	G	A	-	-	-	0.0139319	A	12
1464234	G	A	-	-	-	0.0166667	A	15
1464234	G	A	-	-	-	0.0276817	B	6
1464234	G	A	-	-	-	0.0123023	B	9
1464234	G	A	-	-	-	0.0150659	B	12
1464234	G	A	-	-	-	0.0245902	B	15
1464234	G	A	-	-	-	0.0189573	C	3
1464234	G	A	-	-	-	0.0164425	C	9
1464234	G	A	-	-	-	0.0169811	C	12
1464234	G	A	-	-	-	0.0160321	C	15
1464234	G	A	-	-	-	0.0392562	C	18
1464234	G	A	-	-	-	0.0186916	C	21
1464369	T	C	-	-	-	0.011215	B	6
1464420	G	A	-	-	-	0.040619	B	21
1464447	T	C	-	-	-	0.0163934	A	12
1464447	T	C	-	-	-	0.0136752	B	12
1464456	A	G	-	-	-	0.0436508	A	6
1464456	A	G	-	-	-	0.0419948	A	18
1464456	A	G	-	-	-	0.0251572	B	9
1464456	A	G	-	-	-	0.0211726	C	3
1464456	A	G	-	-	-	0.0126126	C	18
1464459	A	G	-	-	-	0.0116861	C	9
1464462	T	G	-	-	-	0.0190311	A	3
1464462	T	G	-	-	-	0.047619	A	6
1464462	T	G	-	-	-	0.0223577	B	6
1464462	T	G	-	-	-	0.0233813	C	18
1464519	C	T	-	-	-	0.0176125	A	12
1464519	C	T	-	-	-	0.0149893	B	15
1464519	C	T	-	-	-	0.0245902	B	21
1464528	A	G	-	-	-	0.0143627	A	3
1464528	A	G	-	-	-	0.0136452	A	6
1464528	A	G	-	-	-	0.0133588	A	9
1464528	A	G	-	-	-	0.0233918	A	12
1464528	A	G	-	-	-	0.01566	A	15
1464528	A	G	-	-	-	0.014433	B	15
1464528	A	G	-	-	-	0.0143737	B	21
1464528	A	G	-	-	-	0.0194805	C	9
1464528	A	G	-	-	-	0.0130719	C	12
1464528	A	G	-	-	-	0.0152174	C	15
1464586	G	A	-	-	-	0.0244755	A	3
1464586	G	A	-	-	-	0.0236686	A	9
1464586	G	A	-	-	-	0.0172414	A	15
1464586	G	A	-	-	-	0.028169	B	9
1464586	G	A	-	-	-	0.0324675	B	15
1464586	G	A	-	-	-	0.0204082	B	21
1464586	G	A	-	-	-	0.0268714	C	6
1464586	G	A	-	-	-	0.0157729	C	9
1464586	G	A	-	-	-	0.0193966	C	12
1464586	G	A	-	-	-	0.0189474	C	15
1464586	G	A	-	-	-	0.022449	C	18
1464586	G	A	-	-	-	0.0221328	C	21
1464603	G	C	-	-	-	0.0212355	A	3
1464603	G	C	-	-	-	0.0287611	A	21
1464612	C	C	-	-	-	0.0154739	B	12
1464628	G	A	-	-	-	0.0175055	A	21
1464628	G	A	-	-	-	0.0149533	B	12
1464628	G	A	-	-	-	0.0194805	B	15
1464628	G	A	-	-	-	0.0164319	B	18
1464822	A	A	-	-	-	0.0172712	B	12
1704937	A	T	E	V	rsxB	0.0185567	C	15
1704937	A	T	E	V	rsxB	0.194107	C	18
1704937	A	T	E	V	rsxB	0.0221465	C	21
1706733	T	C	R	R	rsxC	0.0529595	A	3
1706733	T	C	R	R	rsxC	0.0596252	A	6
1706733	T	C	R	R	rsxC	0.0614035	A	9
1706733	T	C	R	R	rsxC	0.0617696	A	12
1706733	T	C	R	R	rsxC	0.0561122	A	15
1706733	T	C	R	R	rsxC	0.0797101	A	27
1706733	T	C	R	R	rsxC	0.0441459	B	6
1706733	T	C	R	R	rsxC	0.0508772	B	9
1706733	T	C	R	R	rsxC	0.0556586	B	21
1706733	T	C	R	R	rsxC	0.0478548	C	3
1706733	T	C	R	R	rsxC	0.0510563	C	6
1706733	T	C	R	R	rsxC	0.0513245	C	9
1706733	T	C	R	R	rsxC	0.0528967	C	15
1706733	T	C	R	R	rsxC	0.0549451	C	21
1706829	T	C	R	R	rsxC	0.0910747	A	6
1706829	T	C	R	R	rsxC	0.0614035	B	12
1706829	T	C	R	R	rsxC	0.0833333	B	27
1706829	T	C	R	R	rsxC	0.076661	C	6
1706829	T	C	R	R	rsxC	0.0828729	C	21
1706925	A	C	R	R	rsxC	0.0173502	A	3
1706925	A	C	R	R	rsxC	0.0286678	A	6
1706925	A	C	R	R	rsxC	0.0264085	A	9
1706925	A	C	R	R	rsxC	0.022187	A	12
1706925	A	C	R	R	rsxC	0.0179372	A	18
1706925	A	C	R	R	rsxC	0.0326923	B	3
1706925	A	C	R	R	rsxC	0.034358	B	6
1706925	A	C	R	R	rsxC	0.0197044	B	9
1706925	A	C	R	R	rsxC	0.0255474	B	12
1706925	A	C	R	R	rsxC	0.0191898	B	15
1706925	A	C	R	R	rsxC	0.0271248	B	21
1706925	A	C	R	R	rsxC	0.0301587	C	3
1706925	A	C	R	R	rsxC	0.0121951	C	9
1706925	A	C	R	R	rsxC	0.0196464	C	12
1706954	C	A	P	Q	rsxC	0.0214286	A	9
1753492	C	T	-	-	-	0.0116667	C	3
1753492	C	T	-	-	-	0.112385	C	15
1753492	C	T	-	-	-	0.0248668	C	18
1767239	A	C	T	P	ydiK	0.015361	C	6
1767239	A	C	T	P	ydiK	0.013267	C	18
1773495	T	C	-	-	-	0.0314286	B	12
1773495	T	C	-	-	-	0.047619	C	3
1803793	A	C	R	R	ydiY	0.0123894	B	9
1830045	A	G	-	-	-	0.00811908	A	6
1830045	A	G	-	-	-	0.0351648	C	15
1830059	T	C	-	-	-	0.0540541	B	24
1830059	T	C	-	-	-	0.0193906	B	27
1830071	A	T	-	-	-	0.0147679	C	15
1830071	A	T	-	-	-	0.168239	C	18
1830071	A	T	-	-	-	0.0187793	C	21
1830080	G	A	-	-	-	0.166134	C	18
1830080	G	A	-	-	-	0.792271	C	21
1830080	G	A	-	-	-	0.957746	C	24
1830080	G	A	-	-	-	0.951557	C	27
1830080	G	A	-	-	-	1	C	30
1830081	C	A	-	-	-	0.16881	C	18
1830081	C	A	-	-	-	0.737179	C	21
1830081	C	A	-	-	-	0.15035	C	24
1830081	C	A	-	-	-	0.258621	C	27
1830081	C	A	-	-	-	0.247761	C	30
1830094	A	C	-	-	-	0.0189655	A	18
1830094	A	C	-	-	-	0.0133588	A	21
1830097	C	A	-	-	-	0.115132	A	24
1830097	C	A	-	-	-	0.0992063	A	30
1830188	A	C	-	-	-	0.0201863	A	18
1852334	G	T	A	E	ydjF	0.00752823	A	9
1912942	A	C	L	*	proQ	0.0231125	B	3
1912942	A	C	L	*	proQ	0.0101449	B	9
1912942	A	C	L	*	proQ	0.0418006	B	12
1912942	A	C	L	*	proQ	0.225869	B	18
1912942	A	C	L	*	proQ	0.0233333	B	27
1913314	T	A	D	V	proQ	0.116492	A	3
1913314	T	A	D	V	proQ	0.0456491	A	6
1913314	T	A	D	V	proQ	0.0265487	A	9
1913321	G	T	R	S	proQ	0.0478469	B	3
1913438	C	T	D	N	proQ	0.0284757	A	15
1913507	C	G	A	P	proQ	0.244039	A	3
1913507	C	G	A	P	proQ	0.582278	A	6
1913507	C	G	A	P	proQ	0.0365359	A	9
1939079	C	T	G	E	yebA	0.0107034	B	12
2137291	G	T	D	Y	yegH	0.0326087	C	21
2217430	G	A	S	F	osmF	0.00995733	A	3
2231086	A	C	N	H	sanA	0.045	A	30
2257331	G	A	-	-	-	0.019943	C	12
2257444	A	C	-	-	-	0.0645646	A	6
2257444	A	C	-	-	-	0.011194	A	9
2257444	A	C	-	-	-	0.0465549	A	15
2257444	A	C	-	-	-	0.0429293	C	9
2257444	A	C	-	-	-	0.0165017	C	12
2257444	A	C	-	-	-	0.042879	C	21
2283674	A	C	Q	P	yejM	0.0176056	C	9
2302559	A	G	-	-	-	0.0175879	B	9
2311113	T	G	-	-	-	0.165161	C	6
2311113	T	G	-	-	-	0.0206311	C	9
2311266	T	C	-	-	-	0.0151724	A	3
2449458	T	C	K	R	yfcR	0.00967742	B	6
2598191	G	A	P	P	gcvR	0.0368488	C	6
2598191	G	A	P	P	gcvR	0.0333333	C	9
2642803	T	G	E	D	ndk	0.0126582	A	18
2742449	C	T	G	D	rplS	0.0246753	B	9
2742449	C	T	G	D	rplS	0.0374415	B	12
2742449	C	T	G	D	rplS	0.150685	B	15
2742449	C	T	G	D	rplS	0.0401855	B	18
2742449	C	T	G	D	rplS	0.286331	C	18
2742449	C	T	G	D	rplS	0.0276243	C	21
2816013	A	C	-	-	-	0.0149254	A	6
2816013	A	C	-	-	-	0.020595	A	15
2816013	A	C	-	-	-	0.0160183	A	18
2816013	A	C	-	-	-	0.0196937	B	6
2816013	A	C	-	-	-	0.0192678	B	9
2816013	A	C	-	-	-	0.0314465	B	12
2816013	A	C	-	-	-	0.0189873	C	21
2864732	A	T	L	Q	rpoS	0.0151899	A	3
2865594	T	G	-	-	-	0.016129	A	3
2865594	T	G	-	-	-	0.00941915	A	9
2865594	T	G	-	-	-	0.0411215	A	15
2865594	T	G	-	-	-	0.0165975	A	21
2865594	T	G	-	-	-	0.023622	A	24
2865605	A	G	-	-	-	0.149813	A	15
2865605	A	G	-	-	-	0.673874	A	18
2865605	A	G	-	-	-	0.855042	A	21
2865605	A	G	-	-	-	0.839844	A	24
2865605	A	G	-	-	-	1	A	27
2865605	A	G	-	-	-	0.846561	A	30
2865605	A	G	-	-	-	0.0607903	B	24
2903399	A	C	G	G	queE	0.0136519	A	3
2903399	A	C	G	G	queE	0.0114007	A	9
2997028	A	G	-	-	-	0.00888325	A	12
3044893	A	C	I	S	gcvP	0.0366089	B	12
3044893	A	C	I	S	gcvP	0.252918	B	18
3044893	A	C	I	S	gcvP	0.033195	B	27
3094601	T	G	V	G	yggU	0.0212121	B	24
3118607	C	T	G	E	glcA	0.0133136	A	12
3176140	A	G	K	E	tolC	0.10596	C	6
3176222	A	C	Y	S	tolC	0.0285714	C	6
3176222	A	C	Y	S	tolC	0.0623656	C	9
3176225	A	C	Q	P	tolC	0.0113422	B	9
3176519	T	G	I	S	tolC	0.902013	A	9
3176519	T	G	I	S	tolC	1	A	12
3176519	T	G	I	S	tolC	0.961794	A	15
3176519	T	G	I	S	tolC	0.982425	A	18
3176519	T	G	I	S	tolC	1	A	21
3176519	T	G	I	S	tolC	1	A	24
3176519	T	G	I	S	tolC	1	A	27
3176519	T	G	I	S	tolC	0.940367	A	30
3176519	T	G	I	S	tolC	0.144476	B	24
3176531	C	A	A	E	tolC	0.114232	C	15
3176531	C	A	A	E	tolC	0.0215054	C	18
3176870	T	G	L	R	tolC	0.17094	A	6
3176870	T	G	L	R	tolC	0.0184659	A	9
3176899	G	C	A	P	tolC	0.0265734	A	3
3176899	G	C	A	P	tolC	0.0848401	A	6
3176899	G	C	A	P	tolC	0.0115607	A	9
3177115	G	C	A	P	tolC	0.0280811	B	12
3177115	G	C	A	P	tolC	0.189142	B	18
3177115	G	C	A	P	tolC	0.0202361	B	21
3177379	T	G	Y	D	tolC	0.193846	B	6
3177379	T	G	Y	D	tolC	0.344828	B	9
3177379	T	G	Y	D	tolC	0.0378913	B	12
3177379	T	G	Y	D	tolC	0.05	B	24
3177379	T	G	Y	D	tolC	0.0268657	B	27
3192913	T	A	-	-	-	0.0175055	B	15
3209081	G	A	-	-	-	0.0481928	A	15
3211390	G	T	V	F	rpoD	0.0266854	C	6
3267978	T	T	-	-	-	0.0235546	C	12
3327551	T	T	F	F	dacB	0.0198198	C	18
3374952	A	C	L	R	sspA	0.0774194	B	3
3374952	A	C	L	R	sspA	0.0300158	B	6
3374952	A	C	L	R	sspA	0.213922	B	9
3374952	A	C	L	R	sspA	0.396748	B	12
3374952	A	C	L	R	sspA	0.482143	B	15
3375188	A	C	H	Q	sspA	0.0101302	A	3
3375205	C	A	D	Y	sspA	0.837209	C	3
3375205	C	A	D	Y	sspA	0.960177	C	6
3375205	C	A	D	Y	sspA	0.837956	C	9
3375205	C	A	D	Y	sspA	0.912434	C	12
3375205	C	A	D	Y	sspA	0.965957	C	15
3375205	C	A	D	Y	sspA	0.545977	C	18
3375205	C	A	D	Y	sspA	0.897482	C	21
3375205	C	A	D	Y	sspA	0.176471	C	24
3375205	C	A	D	Y	sspA	0.269388	C	27
3375205	C	A	D	Y	sspA	0.194346	C	30
3375249	C	A	R	L	sspA	0.0617284	A	3
3375249	C	A	R	L	sspA	0.0388007	B	3
3375249	C	A	R	L	sspA	0.0475382	B	9
3375249	C	A	R	L	sspA	0.0268817	B	12
3375249	C	A	R	L	sspA	0.0366089	B	15
3375249	C	A	R	L	sspA	0.0252252	B	18
3375249	C	A	R	L	sspA	0.0335306	B	21
3375249	C	A	R	L	sspA	0.0324675	B	24
3375249	C	A	R	L	sspA	0.0327103	B	30
3375249	C	A	R	L	sspA	0.136564	C	3
3375249	C	A	R	L	sspA	0.0245665	C	6
3375249	C	A	R	L	sspA	0.15616	C	9
3375249	C	A	R	L	sspA	0.100173	C	12
3375249	C	A	R	L	sspA	0.0375494	C	15
3375249	C	A	R	L	sspA	0.449091	C	18
3375249	C	A	R	L	sspA	0.106529	C	21
3375249	C	A	R	L	sspA	0.833333	C	24
3375249	C	A	R	L	sspA	0.732075	C	27
3375249	C	A	R	L	sspA	0.771812	C	30
3375258	A	T	L	Q	sspA	0.00941915	A	6
3375262	T	G	T	P	sspA	0.0319149	A	3
3375382	A	C	Y	D	sspA	0.0471842	A	3
3375382	A	C	Y	D	sspA	0.0785824	A	6
3375382	A	C	Y	D	sspA	0.0174603	A	9
3375388	C	A	D	Y	sspA	0.0242424	A	3
3375388	C	A	D	Y	sspA	0.726003	B	3
3375388	C	A	D	Y	sspA	0.911864	B	6
3375388	C	A	D	Y	sspA	0.709677	B	9
3375388	C	A	D	Y	sspA	0.549296	B	12
3375388	C	A	D	Y	sspA	0.522901	B	15
3375388	C	A	D	Y	sspA	0.767483	B	18
3375388	C	A	D	Y	sspA	0.961397	B	21
3375388	C	A	D	Y	sspA	0.881306	B	24
3375388	C	A	D	Y	sspA	0.961783	B	27
3375388	C	A	D	Y	sspA	0.953052	B	30
3375448	C	T	-	-	-	0.0794393	A	3
3375493	G	C	-	-	-	0.03177	A	3
3443879	C	T	R	H	rplF	0.169014	C	18
3443879	C	T	R	H	rplF	0.0553797	C	21
3443879	C	T	R	H	rplF	0.831818	C	24
3443879	C	T	R	H	rplF	0.730769	C	27
3443879	C	T	R	H	rplF	0.753521	C	30
3445880	G	A	R	C	rplN	0.0217391	C	18
3445941	A	C	I	M	rplN	0.015299	B	9
3445941	A	C	I	M	rplN	0.0191693	B	12
3446128	C	T	G	D	rplN	0.0307692	B	30
3469576	A	G	I	T	fusA	0.028436	C	9
3469576	A	G	I	T	fusA	0.0392157	C	12
3471634	A	T	L	*	rpsG	0.0243902	A	24
3472555	A	C	L	R	rpsL	0.883871	A	9
3472555	A	C	L	R	rpsL	1	A	12
3472555	A	C	L	R	rpsL	0.945578	A	15
3472555	A	C	L	R	rpsL	0.983471	A	18
3472555	A	C	L	R	rpsL	0.985507	A	21
3472555	A	C	L	R	rpsL	1	A	24
3472555	A	C	L	R	rpsL	1	A	27
3472555	A	C	L	R	rpsL	1	A	30
3472555	A	C	L	R	rpsL	0.0971867	B	24
3484556	G	A	D	N	crp	0.174863	A	30
3487994	T	A	Q	L	argD	0.0436433	B	18
3487994	T	A	Q	L	argD	0.0798046	B	21
3487994	T	A	Q	L	argD	0.0870871	B	24
3487994	T	A	Q	L	argD	0.192857	B	27
3491369	G	C	A	A	tsgA	0.0231884	B	24
3491369	G	C	A	A	tsgA	0.0604651	B	30
3534078	G	A	R	C	ompR	0.119835	C	27
3534078	G	A	R	C	ompR	0.190769	C	30
3557883	A	T	S	C	rtcR	0.0225225	C	6
3558122	A	C	I	M	glpR	0.0275229	B	3
3558122	A	C	I	M	glpR	0.016369	B	6
3558122	A	C	I	M	glpR	0.0430622	B	9
3558122	A	C	I	M	glpR	0.037518	B	12
3558122	A	C	I	M	glpR	0.0391823	B	15
3558122	A	C	I	M	glpR	0.0119863	B	18
3558122	A	C	I	M	glpR	0.0145631	B	21
3558205	C	T	G	S	glpR	0.0716981	C	15
3631753	C	T	-	-	-	0.0415584	B	27
3635667	G	T	M	I	pitA	0.140065	B	24
3635667	G	T	M	I	pitA	0.117117	B	27
3635667	G	T	M	I	pitA	0.0932836	B	30
3635749	A	C	I	L	pitA	0.903276	A	9
3635749	A	C	I	L	pitA	1	A	12
3635749	A	C	I	L	pitA	0.958333	A	15
3635749	A	C	I	L	pitA	1	A	18
3635749	A	C	I	L	pitA	1	A	21
3635749	A	C	I	L	pitA	0.961832	A	24
3635749	A	C	I	L	pitA	1	A	27
3635749	A	C	I	L	pitA	0.964912	A	30
3635749	A	C	I	L	pitA	0.136508	B	24
3635763	T	G	H	Q	pitA	0.0462963	B	24
3635763	T	G	H	Q	pitA	0.02589	B	27
3635768	C	T	T	I	pitA	0.0329068	B	12
3635768	C	T	T	I	pitA	0.0339623	B	15
3635768	C	T	T	I	pitA	0.0219224	B	18
3635768	C	T	T	I	pitA	0.023766	B	21
3635987	A	T	N	I	pitA	0.0314465	B	21
3635987	A	T	N	I	pitA	0.0755814	B	24
3636019	T	G	S	A	pitA	0.0226537	B	12
3636019	T	G	S	A	pitA	0.205734	B	18
3636767	T	A	L	*	pitA	0.0221169	B	15
3636767	T	A	L	*	pitA	0.0457746	B	21
3636767	T	A	L	*	pitA	0.0545455	B	24
3636767	T	A	L	*	pitA	0.0488599	B	27
3636897	G	T	E	D	pitA	0.127273	B	24
3636897	G	T	E	D	pitA	0.374384	B	27
3636897	G	T	E	D	pitA	0.127072	B	30
3636936	G	C	M	I	pitA	0.0167364	B	21
3636936	G	C	M	I	pitA	0.0321543	B	24
3636936	G	C	M	I	pitA	0.0747664	B	30
3663888	C	T	-	-	-	0.00851064	C	3
3735878	A	C	E	A	malS	0.0914286	A	30
3743042	C	G	G	G	yiaN	0.0223881	C	21
3779173	T	G	-	-	-	0.0269461	A	15
3779173	T	G	-	-	-	0.015	B	6
3779173	T	G	-	-	-	0.0169903	B	9
3779173	T	G	-	-	-	0.0188172	B	12
3779173	T	G	-	-	-	0.0352941	B	21
3779173	T	G	-	-	-	0.0695652	B	24
3779173	T	G	-	-	-	0.0210526	C	12
3779173	T	G	-	-	-	0.0249221	C	15
3807230	C	T	T	M	waaA	0.0103245	C	21
3813902	T	C	E	G	rph	0.014556	A	3
3813902	T	C	E	G	rph	0.0166898	A	6
3813902	T	C	E	G	rph	0.0100287	A	9
3813902	T	C	E	G	rph	0.0110701	A	15
3813902	T	C	E	G	rph	0.0225989	B	3
3813902	T	C	E	G	rph	0.0147059	B	12
3813902	T	C	E	G	rph	0.0210728	B	21
3813902	T	C	E	G	rph	0.0224359	B	24
3813902	T	C	E	G	rph	0.0200286	C	9
3813902	T	C	E	G	rph	0.0275229	C	15
3813902	T	C	E	G	rph	0.0162455	C	18
3813902	T	C	E	G	rph	0.0222603	C	21
3813902	T	C	E	G	rph	0.0271186	C	30
3813907	T	C	R	R	rph	0.0113636	B	12
3813907	T	C	R	R	rph	0.0100865	C	6
3813907	T	C	R	R	rph	0.010101	C	9
3813907	T	C	R	R	rph	0.0183908	C	15
3821281	C	T	R	C	spoT	0.117647	B	27
3821365	G	A	G	S	spoT	0.0211268	C	18
3821365	G	A	G	S	spoT	0.0763116	C	21
3821365	G	A	G	S	spoT	0.030837	C	27
3821609	G	T	R	L	spoT	0.0492958	B	27
3826826	G	T	-	-	-	0.0348387	A	3
3880030	A	C	R	R	dnaN	0.00851064	C	9
3909109	C	G	G	A	pstS	0.0255009	B	12
3936854	C	T	A	V	rbsR	0.0221402	A	15
3937085	C	T	A	V	rbsR	0.0107858	A	12
3937085	C	T	A	V	rbsR	0.381148	A	15
3945528	C	A	E	*	hdfR	0.0472103	B	30
3946064	C	T	-	-	-	0.0486111	C	27
4082812	T	G	N	T	fdoG	0.00892857	A	6
4121551	A	C	L	*	cytR	0.00776197	A	3
4121570	C	T	G	S	cytR	0.020757	A	3
4121654	A	G	S	P	cytR	0.270942	A	3
4121654	A	G	S	P	cytR	0.124324	A	6
4121654	A	G	S	P	cytR	0.0312925	A	9
4121654	A	G	S	P	cytR	0.173134	B	3
4121654	A	G	S	P	cytR	0.0402385	B	6
4121654	A	G	S	P	cytR	0.277856	B	9
4121654	A	G	S	P	cytR	0.382637	B	12
4121654	A	G	S	P	cytR	0.460595	B	15
4121654	A	G	S	P	cytR	0.240336	B	18
4121764	A	C	L	R	cytR	0.109948	A	3
4121764	A	C	L	R	cytR	0.0294511	A	6
4121845	C	T	R	H	cytR	0.0441176	C	21
4121864	A	C	Y	D	cytR	0.0192837	A	3
4121864	A	C	Y	D	cytR	0.716981	B	3
4121864	A	C	Y	D	cytR	0.923529	B	6
4121864	A	C	Y	D	cytR	0.686275	B	9
4121864	A	C	Y	D	cytR	0.586885	B	12
4121864	A	C	Y	D	cytR	0.516074	B	15
4121864	A	C	Y	D	cytR	0.738462	B	18
4121864	A	C	Y	D	cytR	0.973554	B	21
4121864	A	C	Y	D	cytR	0.91129	B	24
4121864	A	C	Y	D	cytR	1	B	27
4121864	A	C	Y	D	cytR	0.957983	B	30
4121875	C	T	R	H	cytR	0.0228137	C	27
4121875	C	T	R	H	cytR	0.0626866	C	30
4122103	C	T	G	D	cytR	0.847107	C	3
4122103	C	T	G	D	cytR	0.966897	C	6
4122103	C	T	G	D	cytR	0.857862	C	9
4122103	C	T	G	D	cytR	0.882353	C	12
4122103	C	T	G	D	cytR	0.971134	C	15
4122103	C	T	G	D	cytR	0.53	C	18
4122103	C	T	G	D	cytR	0.891586	C	21
4122103	C	T	G	D	cytR	0.195021	C	24
4122103	C	T	G	D	cytR	0.351852	C	27
4122103	C	T	G	D	cytR	0.213213	C	30
4122140	T	G	T	P	cytR	0.137255	A	9
4122140	T	G	T	P	cytR	0.209302	A	12
4122140	T	G	T	P	cytR	0.166667	A	18
4122140	T	G	T	P	cytR	0.307692	A	21
4122145	T	C	E	G	cytR	0.0145349	A	9
4122145	T	C	E	G	cytR	0.0184502	A	15
4122145	T	C	E	G	cytR	0.0261044	A	21
4122145	T	C	E	G	cytR	0.0346154	A	24
4122338	C	G	A	P	cytR	0.0127796	A	3
4122368	G	A	Q	*	cytR	0.0337079	A	3
4182058	G	T	V	F	rpoB	0.0530303	C	15
4182098	G	T	R	L	rpoB	0.0135135	B	21
4188366	T	A	-	-	-	0.0184332	B	12
4200675	G	C	V	L	zraS	0.0134933	A	3
4229155	T	C	V	A	rluF	0.0825243	A	24
4229155	T	C	V	A	rluF	0.113095	A	27
4294083	C	T	-	-	-	0.0761589	A	3
4294083	C	T	-	-	-	0.0478632	A	6
4294083	C	T	-	-	-	0.0667752	A	9
4294083	C	T	-	-	-	0.0588235	A	12
4294083	C	T	-	-	-	0.0611354	A	15
4294083	C	T	-	-	-	0.0636943	A	21
4294083	C	T	-	-	-	0.0665584	B	3
4294083	C	T	-	-	-	0.062701	B	9
4294083	C	T	-	-	-	0.0847176	B	12
4294083	C	T	-	-	-	0.0821053	B	15
4294083	C	T	-	-	-	0.0952381	B	18
4294083	C	T	-	-	-	0.0687831	B	21
4294083	C	T	-	-	-	0.0603715	C	6
4294083	C	T	-	-	-	0.0702006	C	9
4294083	C	T	-	-	-	0.0702341	C	12
4294083	C	T	-	-	-	0.0748299	C	15
4294083	C	T	-	-	-	0.0716463	C	18
4294083	C	T	-	-	-	0.0802048	C	21
4294403	A	G	-	-	-	0.0241692	B	9
4423382	A	G	N	S	rpsF	0.033557	B	15
4423382	A	G	N	S	rpsF	0.0189873	B	18
4423382	A	G	N	S	rpsF	0.0198777	B	21
4441117	C	T	S	L	ytfM	0.0258303	B	27
4466128	C	G	R	G	mgtA	0.0656716	B	24
4543203	C	T	R	*	fimD	0.00740741	A	12
