# Supplementary material for: Adaptation of Escherichia coli to Long-Term Serial Passage in Complex Medium: Evidence of Parallel Evolution
Source: mSystems. 2017 Mar 7;2(2):e00192-16. doi: 10.1128/mSystems.00192-16 (PMC5340864; doi:10.1128/mSystems.00192-16)
Supplement: TABLE S3 [file sys002172093st3.xlsx]

## Sheet: supplemental table 1.csv
Position	Reference Base	Mutant Base	Reference AA	Mutant AA	Gene	Mutant Frequency	Lineage	Passage No.
54939	C	T	C	Y	lptD	0.0358127	A	12
54939	C	T	C	Y	lptD	0.145648	A	15
54939	C	T	C	Y	lptD	0.684502	A	18
54939	C	T	C	Y	lptD	0.868941	A	21
54939	C	T	C	Y	lptD	0.81677	A	24
54939	C	T	C	Y	lptD	1	A	27
54939	C	T	C	Y	lptD	0.870192	A	30
54939	C	T	C	Y	lptD	0.0577428	B	24
365633	C	T	-	-	-	0.00972222	A	3
365633	C	T	-	-	-	0.0336283	A	18
365633	C	T	-	-	-	0.0104478	B	9
365633	C	T	-	-	-	0.0440141	B	18
365633	C	T	-	-	-	0.0177891	C	9
365633	C	T	-	-	-	0.0167173	C	12
547831	A	G	-	-	-	0.00826446	A	3
547831	A	G	-	-	-	0.015625	A	9
547831	A	G	-	-	-	0.0106707	B	9
547831	A	G	-	-	-	0.0140598	B	18
547831	A	G	-	-	-	0.0121457	C	9
547836	A	G	-	-	-	0.0191205	A	15
547836	A	G	-	-	-	0.0165837	B	15
547836	A	G	-	-	-	0.0121951	C	3
547836	A	G	-	-	-	0.0185923	C	6
547836	A	G	-	-	-	0.00817439	C	9
547836	A	G	-	-	-	0.00986842	C	12
611871	G	T	-	-	-	0.0228188	A	6
611871	G	T	-	-	-	0.011378	A	9
611871	G	T	-	-	-	0.158654	B	6
611871	G	T	-	-	-	0.137838	B	9
611871	G	T	-	-	-	0.0648918	B	12
611871	G	T	-	-	-	0.0837283	B	15
611871	G	T	-	-	-	0.107425	B	18
611871	G	T	-	-	-	0.195936	B	21
611871	G	T	-	-	-	0.240093	B	24
611871	G	T	-	-	-	0.130548	B	27
611871	G	T	-	-	-	0.153285	B	30
763213	A	G	D	G	sucC	0.247012	A	18
763213	A	G	D	G	sucC	0.812854	A	21
763213	A	G	D	G	sucC	0.790123	A	24
763213	A	G	D	G	sucC	1	A	27
763213	A	G	D	G	sucC	0.873684	A	30
763213	A	G	D	G	sucC	0.0673759	B	24
1077465	A	C	L	R	putA	0.0100167	B	9
1077465	A	C	L	R	putA	0.068662	B	12
1077465	A	C	L	R	putA	0.040404	B	15
1077465	A	C	L	R	putA	0.0444444	B	18
1077465	A	C	L	R	putA	0.0187394	B	21
1077465	A	C	L	R	putA	0.0582524	B	24
1077465	A	C	L	R	putA	0.0569106	B	27
1077465	A	C	L	R	putA	0.719477	C	9
1077465	A	C	L	R	putA	0.803279	C	12
1077465	A	C	L	R	putA	0.744726	C	15
1077465	A	C	L	R	putA	0.513793	C	18
1077465	A	C	L	R	putA	0.871186	C	21
1077465	A	C	L	R	putA	0.12381	C	24
1077465	A	C	L	R	putA	0.260274	C	27
1077465	A	C	L	R	putA	0.207207	C	30
1150972	G	A	M	I	acpP	0.0127119	A	21
1150972	G	A	M	I	acpP	0.828452	A	24
1150972	G	A	M	I	acpP	0.940789	A	27
1150972	G	A	M	I	acpP	0.870466	A	30
1150972	G	A	M	I	acpP	0.0838323	B	24
1464123	T	C	-	-	-	0.0169014	A	9
1464123	T	C	-	-	-	0.0225303	A	21
1464123	T	C	-	-	-	0.0269122	B	3
1464123	T	C	-	-	-	0.0200861	B	9
1464123	T	C	-	-	-	0.0176211	B	12
1464123	T	C	-	-	-	0.015873	B	18
1464123	T	C	-	-	-	0.0242424	C	3
1464123	T	C	-	-	-	0.0178799	C	6
1464123	T	C	-	-	-	0.0272315	C	18
1464162	G	A	-	-	-	0.0442478	A	12
1464162	G	A	-	-	-	0.0326679	A	15
1464162	G	A	-	-	-	0.0461538	B	21
1464162	G	A	-	-	-	0.0391061	C	6
1464162	G	A	-	-	-	0.0430622	C	21
1464168	G	T	-	-	-	0.0387275	A	3
1464168	G	T	-	-	-	0.0455882	A	6
1464168	G	T	-	-	-	0.0537125	B	3
1464168	G	T	-	-	-	0.0507246	B	15
1464168	G	T	-	-	-	0.058156	C	3
1464168	G	T	-	-	-	0.0339463	C	6
1464168	G	T	-	-	-	0.0477002	C	18
1464168	G	T	-	-	-	0.041868	C	21
1464234	G	A	-	-	-	0.0195783	A	3
1464234	G	A	-	-	-	0.0154639	A	6
1464234	G	A	-	-	-	0.0170358	A	9
1464234	G	A	-	-	-	0.0139319	A	12
1464234	G	A	-	-	-	0.0166667	A	15
1464234	G	A	-	-	-	0.0276817	B	6
1464234	G	A	-	-	-	0.0123023	B	9
1464234	G	A	-	-	-	0.0150659	B	12
1464234	G	A	-	-	-	0.0245902	B	15
1464234	G	A	-	-	-	0.0189573	C	3
1464234	G	A	-	-	-	0.0164425	C	9
1464234	G	A	-	-	-	0.0169811	C	12
1464234	G	A	-	-	-	0.0160321	C	15
1464234	G	A	-	-	-	0.0392562	C	18
1464234	G	A	-	-	-	0.0186916	C	21
1464456	A	G	-	-	-	0.0436508	A	6
1464456	A	G	-	-	-	0.0419948	A	18
1464456	A	G	-	-	-	0.0251572	B	9
1464456	A	G	-	-	-	0.0211726	C	3
1464456	A	G	-	-	-	0.0126126	C	18
1464462	T	G	-	-	-	0.0190311	A	3
1464462	T	G	-	-	-	0.047619	A	6
1464462	T	G	-	-	-	0.0223577	B	6
1464462	T	G	-	-	-	0.0233813	C	18
1464519	C	T	-	-	-	0.0176125	A	12
1464519	C	T	-	-	-	0.0149893	B	15
1464519	C	T	-	-	-	0.0245902	B	21
1464528	A	G	-	-	-	0.0143627	A	3
1464528	A	G	-	-	-	0.0136452	A	6
1464528	A	G	-	-	-	0.0133588	A	9
1464528	A	G	-	-	-	0.0233918	A	12
1464528	A	G	-	-	-	0.01566	A	15
1464528	A	G	-	-	-	0.014433	B	15
1464528	A	G	-	-	-	0.0143737	B	21
1464528	A	G	-	-	-	0.0194805	C	9
1464528	A	G	-	-	-	0.0130719	C	12
1464528	A	G	-	-	-	0.0152174	C	15
1464586	G	A	-	-	-	0.0244755	A	3
1464586	G	A	-	-	-	0.0236686	A	9
1464586	G	A	-	-	-	0.0172414	A	15
1464586	G	A	-	-	-	0.028169	B	9
1464586	G	A	-	-	-	0.0324675	B	15
1464586	G	A	-	-	-	0.0204082	B	21
1464586	G	A	-	-	-	0.0268714	C	6
1464586	G	A	-	-	-	0.0157729	C	9
1464586	G	A	-	-	-	0.0193966	C	12
1464586	G	A	-	-	-	0.0189474	C	15
1464586	G	A	-	-	-	0.022449	C	18
1464586	G	A	-	-	-	0.0221328	C	21
1464628	G	A	-	-	-	0.0175055	A	21
1464628	G	A	-	-	-	0.0149533	B	12
1464628	G	A	-	-	-	0.0194805	B	15
1464628	G	A	-	-	-	0.0164319	B	18
1706733	T	C	R	R	rsxC	0.0529595	A	3
1706733	T	C	R	R	rsxC	0.0596252	A	6
1706733	T	C	R	R	rsxC	0.0614035	A	9
1706733	T	C	R	R	rsxC	0.0617696	A	12
1706733	T	C	R	R	rsxC	0.0561122	A	15
1706733	T	C	R	R	rsxC	0.0797101	A	27
1706733	T	C	R	R	rsxC	0.0441459	B	6
1706733	T	C	R	R	rsxC	0.0508772	B	9
1706733	T	C	R	R	rsxC	0.0556586	B	21
1706733	T	C	R	R	rsxC	0.0478548	C	3
1706733	T	C	R	R	rsxC	0.0510563	C	6
1706733	T	C	R	R	rsxC	0.0513245	C	9
1706733	T	C	R	R	rsxC	0.0528967	C	15
1706733	T	C	R	R	rsxC	0.0549451	C	21
1706829	T	C	R	R	rsxC	0.0910747	A	6
1706829	T	C	R	R	rsxC	0.0614035	B	12
1706829	T	C	R	R	rsxC	0.0833333	B	27
1706829	T	C	R	R	rsxC	0.076661	C	6
1706829	T	C	R	R	rsxC	0.0828729	C	21
1706925	A	C	R	R	rsxC	0.0173502	A	3
1706925	A	C	R	R	rsxC	0.0286678	A	6
1706925	A	C	R	R	rsxC	0.0264085	A	9
1706925	A	C	R	R	rsxC	0.022187	A	12
1706925	A	C	R	R	rsxC	0.0179372	A	18
1706925	A	C	R	R	rsxC	0.0326923	B	3
1706925	A	C	R	R	rsxC	0.034358	B	6
1706925	A	C	R	R	rsxC	0.0197044	B	9
1706925	A	C	R	R	rsxC	0.0255474	B	12
1706925	A	C	R	R	rsxC	0.0191898	B	15
1706925	A	C	R	R	rsxC	0.0271248	B	21
1706925	A	C	R	R	rsxC	0.0301587	C	3
1706925	A	C	R	R	rsxC	0.0121951	C	9
1706925	A	C	R	R	rsxC	0.0196464	C	12
1773495	T	C	-	-	-	0.0314286	B	12
1773495	T	C	-	-	-	0.047619	C	3
1830045	A	G	-	-	-	0.00811908	A	6
1830045	A	G	-	-	-	0.0351648	C	15
2257444	A	C	-	-	-	0.0645646	A	6
2257444	A	C	-	-	-	0.011194	A	9
2257444	A	C	-	-	-	0.0465549	A	15
2257444	A	C	-	-	-	0.0429293	C	9
2257444	A	C	-	-	-	0.0165017	C	12
2257444	A	C	-	-	-	0.042879	C	21
2742449	C	T	G	D	rplS	0.0246753	B	9
2742449	C	T	G	D	rplS	0.0374415	B	12
2742449	C	T	G	D	rplS	0.150685	B	15
2742449	C	T	G	D	rplS	0.0401855	B	18
2742449	C	T	G	D	rplS	0.286331	C	18
2742449	C	T	G	D	rplS	0.0276243	C	21
2816013	A	C	-	-	-	0.0149254	A	6
2816013	A	C	-	-	-	0.020595	A	15
2816013	A	C	-	-	-	0.0160183	A	18
2816013	A	C	-	-	-	0.0196937	B	6
2816013	A	C	-	-	-	0.0192678	B	9
2816013	A	C	-	-	-	0.0314465	B	12
2816013	A	C	-	-	-	0.0189873	C	21
2865605	A	G	-	-	-	0.149813	A	15
2865605	A	G	-	-	-	0.673874	A	18
2865605	A	G	-	-	-	0.855042	A	21
2865605	A	G	-	-	-	0.839844	A	24
2865605	A	G	-	-	-	1	A	27
2865605	A	G	-	-	-	0.846561	A	30
2865605	A	G	-	-	-	0.0607903	B	24
3176519	T	G	I	S	tolC	0.902013	A	9
3176519	T	G	I	S	tolC	1	A	12
3176519	T	G	I	S	tolC	0.961794	A	15
3176519	T	G	I	S	tolC	0.982425	A	18
3176519	T	G	I	S	tolC	1	A	21
3176519	T	G	I	S	tolC	1	A	24
3176519	T	G	I	S	tolC	1	A	27
3176519	T	G	I	S	tolC	0.940367	A	30
3176519	T	G	I	S	tolC	0.144476	B	24
3375249	C	A	R	L	sspA	0.0617284	A	3
3375249	C	A	R	L	sspA	0.0388007	B	3
3375249	C	A	R	L	sspA	0.0475382	B	9
3375249	C	A	R	L	sspA	0.0268817	B	12
3375249	C	A	R	L	sspA	0.0366089	B	15
3375249	C	A	R	L	sspA	0.0252252	B	18
3375249	C	A	R	L	sspA	0.0335306	B	21
3375249	C	A	R	L	sspA	0.0324675	B	24
3375249	C	A	R	L	sspA	0.0327103	B	30
3375249	C	A	R	L	sspA	0.136564	C	3
3375249	C	A	R	L	sspA	0.0245665	C	6
3375249	C	A	R	L	sspA	0.15616	C	9
3375249	C	A	R	L	sspA	0.100173	C	12
3375249	C	A	R	L	sspA	0.0375494	C	15
3375249	C	A	R	L	sspA	0.449091	C	18
3375249	C	A	R	L	sspA	0.106529	C	21
3375249	C	A	R	L	sspA	0.833333	C	24
3375249	C	A	R	L	sspA	0.732075	C	27
3375249	C	A	R	L	sspA	0.771812	C	30
3375388	C	A	D	Y	sspA	0.0242424	A	3
3375388	C	A	D	Y	sspA	0.726003	B	3
3375388	C	A	D	Y	sspA	0.911864	B	6
3375388	C	A	D	Y	sspA	0.709677	B	9
3375388	C	A	D	Y	sspA	0.549296	B	12
3375388	C	A	D	Y	sspA	0.522901	B	15
3375388	C	A	D	Y	sspA	0.767483	B	18
3375388	C	A	D	Y	sspA	0.961397	B	21
3375388	C	A	D	Y	sspA	0.881306	B	24
3375388	C	A	D	Y	sspA	0.961783	B	27
3375388	C	A	D	Y	sspA	0.953052	B	30
3472555	A	C	L	R	rpsL	0.883871	A	9
3472555	A	C	L	R	rpsL	1	A	12
3472555	A	C	L	R	rpsL	0.945578	A	15
3472555	A	C	L	R	rpsL	0.983471	A	18
3472555	A	C	L	R	rpsL	0.985507	A	21
3472555	A	C	L	R	rpsL	1	A	24
3472555	A	C	L	R	rpsL	1	A	27
3472555	A	C	L	R	rpsL	1	A	30
3472555	A	C	L	R	rpsL	0.0971867	B	24
3635749	A	C	I	L	pitA	0.903276	A	9
3635749	A	C	I	L	pitA	1	A	12
3635749	A	C	I	L	pitA	0.958333	A	15
3635749	A	C	I	L	pitA	1	A	18
3635749	A	C	I	L	pitA	1	A	21
3635749	A	C	I	L	pitA	0.961832	A	24
3635749	A	C	I	L	pitA	1	A	27
3635749	A	C	I	L	pitA	0.964912	A	30
3635749	A	C	I	L	pitA	0.136508	B	24
3779173	T	G	-	-	-	0.0269461	A	15
3779173	T	G	-	-	-	0.015	B	6
3779173	T	G	-	-	-	0.0169903	B	9
3779173	T	G	-	-	-	0.0188172	B	12
3779173	T	G	-	-	-	0.0352941	B	21
3779173	T	G	-	-	-	0.0695652	B	24
3779173	T	G	-	-	-	0.0210526	C	12
3779173	T	G	-	-	-	0.0249221	C	15
3813902	T	C	E	G	rph	0.014556	A	3
3813902	T	C	E	G	rph	0.0166898	A	6
3813902	T	C	E	G	rph	0.0100287	A	9
3813902	T	C	E	G	rph	0.0110701	A	15
3813902	T	C	E	G	rph	0.0225989	B	3
3813902	T	C	E	G	rph	0.0147059	B	12
3813902	T	C	E	G	rph	0.0210728	B	21
3813902	T	C	E	G	rph	0.0224359	B	24
3813902	T	C	E	G	rph	0.0200286	C	9
3813902	T	C	E	G	rph	0.0275229	C	15
3813902	T	C	E	G	rph	0.0162455	C	18
3813902	T	C	E	G	rph	0.0222603	C	21
3813902	T	C	E	G	rph	0.0271186	C	30
3813907	T	C	R	R	rph	0.0113636	B	12
3813907	T	C	R	R	rph	0.0100865	C	6
3813907	T	C	R	R	rph	0.010101	C	9
3813907	T	C	R	R	rph	0.0183908	C	15
4121654	A	G	S	P	cytR	0.270942	A	3
4121654	A	G	S	P	cytR	0.124324	A	6
4121654	A	G	S	P	cytR	0.0312925	A	9
4121654	A	G	S	P	cytR	0.173134	B	3
4121654	A	G	S	P	cytR	0.0402385	B	6
4121654	A	G	S	P	cytR	0.277856	B	9
4121654	A	G	S	P	cytR	0.382637	B	12
4121654	A	G	S	P	cytR	0.460595	B	15
4121654	A	G	S	P	cytR	0.240336	B	18
4121864	A	C	Y	D	cytR	0.0192837	A	3
4121864	A	C	Y	D	cytR	0.716981	B	3
4121864	A	C	Y	D	cytR	0.923529	B	6
4121864	A	C	Y	D	cytR	0.686275	B	9
4121864	A	C	Y	D	cytR	0.586885	B	12
4121864	A	C	Y	D	cytR	0.516074	B	15
4121864	A	C	Y	D	cytR	0.738462	B	18
4121864	A	C	Y	D	cytR	0.973554	B	21
4121864	A	C	Y	D	cytR	0.91129	B	24
4121864	A	C	Y	D	cytR	1	B	27
4121864	A	C	Y	D	cytR	0.957983	B	30
4294083	C	T	-	-	-	0.0761589	A	3
4294083	C	T	-	-	-	0.0478632	A	6
4294083	C	T	-	-	-	0.0667752	A	9
4294083	C	T	-	-	-	0.0588235	A	12
4294083	C	T	-	-	-	0.0611354	A	15
4294083	C	T	-	-	-	0.0636943	A	21
4294083	C	T	-	-	-	0.0665584	B	3
4294083	C	T	-	-	-	0.062701	B	9
4294083	C	T	-	-	-	0.0847176	B	12
4294083	C	T	-	-	-	0.0821053	B	15
4294083	C	T	-	-	-	0.0952381	B	18
4294083	C	T	-	-	-	0.0687831	B	21
4294083	C	T	-	-	-	0.0603715	C	6
4294083	C	T	-	-	-	0.0702006	C	9
4294083	C	T	-	-	-	0.0702341	C	12
4294083	C	T	-	-	-	0.0748299	C	15
4294083	C	T	-	-	-	0.0716463	C	18
4294083	C	T	-	-	-	0.0802048	C	21
