# Supplementary material for: Adaptation of Escherichia coli to Long-Term Serial Passage in Complex Medium: Evidence of Parallel Evolution
Source: mSystems. 2017 Mar 7;2(2):e00192-16. doi: 10.1128/mSystems.00192-16 (PMC5340864; doi:10.1128/mSystems.00192-16)
Supplement: TABLE S4 [file sys002172093st4.xlsx]

## Sheet: Sheet1
Primer Name	Primer Sequence	Use
cytRY206DrpsLup	CGGCGGATCACAAAATTGCGTCAGGTCGATGTTATCAAAACCGATTATGGGGCCTGGTGATGATGGCGGGATCG	Amplifies rpsL-neo casette with cytR homology
cytRY206Dneodwn	CGCACTTTCTCAGGCAAAACGCCAGGGGCTGAAAGTCCCGGAAGACCTTCTCAGAAGAACTCGTCAAGAAGGCG	Amplifies rpsL-neo casette with cytR homology
cytRS276PrpsLup	GATGTATTGCGGATCAACCATAATGCCGCAGCGACGCAGCGCCTGAACATGGCCTGGTGATGATGGCGGGATCG	Amplifies rpsL-neo casette with cytR homology
cytRS276Pneodwn	TATAGCCGGTCCCGAAGAGATGCCGCTGTGTCACTACCGCCTGCAAGGCGTCAGAAGAACTCGTCAAGAAGGCG	Amplifies rpsL-neo casette with cytR homology
cytRfragY206Dup	CCACTGCCAACGTGTTGCCC	Amplifies cytR fragment
cytRfragY206Ddwn	GCTATGTTCAGGCGCTGCGT	Amplifies cytR fragment
cytRfragS276Pup	CTATGGCAGAAGACAGCAGT	Amplifies cytR fragment
cytRfragS276Pdwn	CGTTTGATGCCAGCATTGAG	Amplifies cytR fragment
cytRcheckup	CAGCGTCTCGGACTCTTCTT	Amplifies cytR gene
cytRcheckdwn	CGTAAGGTGAAATGGGTGCT	Amplifies cytR gene
pitArpsLup	CCGGGCTGTTATTATTGCTTGCACTGGCTTTTGTGCTGTTCTACGAAGCCGGCCTGGTGATGATGGCGGGATCG	Amplifies rpsL-neo casette with pitA homology
pitAneodwn	GTATAGATAACGGTTGCCACGGCGTTGGCTGTGTCATGGAAACCATTGAGTCAGAAGAACTCGTCAAGAAGGCG	Amplifies rpsL-neo casette with pitA homology
pitAfragup	CTATGGCACGTAACGCCAAC	Amplifies pitA fragment
pitAfragdwn	GGCAAGGCCATGAGACGATC	Amplifies pitA fragment
pitAcheckup	ATTTGCATACCGGGCTGTTA	Amplifies pitA gene
pitAcheckdwn	TACGTTGATCAAGCGACAGC	Amplifies pitA gene
putArpsLup	CATTGGTCGTAGCCCGTCACTGTTTGTTAATGCCGCCACCTGGGGGCTGCGGCCTGGTGATGATGGCGGGATCG	Amplifies rpsL-neo casette with putA homology
putAneodwn	GCGGGAGAGGCTGGCTTCGTTATGGGTGGAAACCAGTTTGCCAGTAAACCTCAGAAGAACTCGTCAAGAAGGCG	Amplifies rpsL-neo casette with putA homology
putAfragup	CCAGGGGTTATTGCAGGAGT	Amplifies putA fragment
putAfragdwn	TTCTCTTCCAGCTTGCGGGC	Amplifies putA fragment
putAcheckup	ATTGCAGGAGTTTTCGCTGT	Amplifies putA gene
putAcheckdwn	AGATGCCACGACCGTTAGAC	Amplifies putA gene
sspAD80YrpsLup	TGGATCGTGAGCTGACCCTGTGGGAATCTCGCATCATTATGGAATATCTGGGCCTGGTGATGATGGCGGGATCG	Amplifies rpsL-neo casette with sspA homology
sspAD80Yneodwn	CGAGCTACCGGGTAAACAGGCATCAGTGGCGGATGCGGGAAACGCTCATATCAGAAGAACTCGTCAAGAAGGCG	Amplifies rpsL-neo casette with sspA homology
sspAR56LrpsLup	CTGTCGCTGCCAACAAACGTTCGGTAATGACGCTGTTTTCCGGTCCTACTGGCCTGGTGATGATGGCGGGATCG	Amplifies rpsL-neo casette with sspA homology
sspAR56Lneodwn	CTTACACCTTTCTCAGCCAGCACAATGCGGACCTGATGGCTATAGATGTATCAGAAGAACTCGTCAAGAAGGCG	Amplifies rpsL-neo casette with sspA homology
sspAD80Yfragup	TTTCCGGTCCTACTGACATC	Amplifies sspA fragment
sspAD80Yfragdwn	CGAAGACCGGCGCAATCGCC	Amplifies sspA fragment
sspAR56Lfragup	ATTTTCTGCCCAAATGTCGG	Amplifies sspA fragment
sspAR56Lfragdwn	ACGCTCATCCAGATATTCCA	Amplifies sspA fragment
sspAcheckup	CACATCGCCAATAAGGGACT	Amplifies sspA gene
sspAcheckdwn	CTGAACCGTTGATGATGGTG	Amplifies sspA gene
sucCrpsLup	CAAAGTGAAAGCCGTTCTGGTTAACATCTTCGGCGGTATCGTTCGTTGCGGGCCTGGTGATGATGGCGGGATCG	Amplifies rpsL-neo casette with sucC homology
sucCneodwn	GTTAACACCCACTTCTGCTACCGCGCCGATGATACCGTCAGCGATCAGGCTCAGAAGAACTCGTCAAGAAGGCG	Amplifies rpsL-neo casette with sucC homology
sucCfragup	GGTTGTATGGTTAACGGCGC	Amplifies sucC fragment
sucCfragdwn	TTATTTCCCCTCCACTGCGG	Amplifies sucC fragment
sucCcheckup	AAACAGGGCGATCTGATTTG	Amplifies sucC gene
sucCcheckdwn	TGGACATTATTTCCCCTCCA	Amplifies sucC gene
tolCrpsLup	AGCAGCAGGGATTCAGGACGTCACGTATCAGACCGATCAGCAAACCTTGAGGCCTGGTGATGATGGCGGGATCG	Amplifies rpsL-neo casette with tolC homology
tolCneodwn	AACGTCAATAGCATTCAACACGTTGAAATAAGCGGTCGCGGTGTTGAGGCTCAGAAGAACTCGTCAAGAAGGCG	Amplifies rpsL-neo casette with tolC homology
tolCfragup	AGCTAGGTTTAGGTGCAGAT	Amplifies tolC fragment
tolCfragdwn	CGGTCACTTCGTTCGCCAGC	Amplifies tolC fragment
tolCcheckup	ATCAGCAAGCACGCCTTAGT	Amplifies tolC gene
tolCcheckdwn	GCTCTACCGCGTTATCAAGG	Amplifies tolC gene
Fragment name	Fragment sequence
cytR1	CCACTGCCAACGTGTTGCCCCTGCATTTGATCAAGCAATAACAGCATAGCTTCCCGACCGATTTCGTAACGCGGCTGCGCGATGGTTGTCAGCGGCGGATCACAAAATTGCGTCAGGTCGATGTTATCAAAACCGATTATGGGAAGGTCTTCCGGGACTTTCAGCCCCTGGCGTTTTGCCTGAGAAAGTGCGCCGAGCGCCATCACATCGCTATGGCAGAAGACAGCAGTAGGCGGTTGTGGAAGATCAAGCAGCTGCTGCATCGCTTTGCTTCCGGCTTCGAAGGTGAAGTCGCCACGGGCGATGTATTGCGGATCAACCATAATGCCGCAGCGACGCAGCGCCTGAACATAGC
cytR2	CTATGGCAGAAGACAGCAGTAGGCGGTTGTGGAAGATCAAGCAGCTGCTGCATCGCTTTGCTTCCGGCTTCGAAGGTGAAGTCGCCACGGGCGATGTATTGCGGATCAACCATAATGCCGCAGCGACGCAGCGCCTGAACATCGCCTTGCAGGCGGTAGTGACACAGCGGCATCTCTTCGGGACCGGCTATACAGCCAATCCGTTTATGCCCTTGCTCATATAAATAATTTACTGCATCAAATGCGGCGGTCAGATTGTCGATATGAACTGTAGGCAGCTCCAGCTCCGGTGCAAATTCGTTCGCCATCACCATCGGCGGCAGATTACGCTGTTCCTCAATGCTGGCATCAAACG
pitA	CTATGGCACGTAACGCCAACCTTTTGCGGTAGCGGCTTCTGCTAGAATCCGCAATAATTTTACAGTTTGATCGCGCTAAATACTGCTTCACCACAAGGAATGCAAATGCTACATTTGTTTGCTGGCCTGGATTTGCATACCGGGCTGTTATTATTGCTTGCACTGGCTTTTGTGCTGTTCTACGAAGCCCTCAATGGTTTCCATGACACAGCCAACGCCGTGGCAACCGTTATCTATACCCGCGCGATGCGTTCTCAGCTCGCCGTGGTTATGGCGGCGGTATTCAACTTTTTGGGTGTTTTGCTGGGTGGTCTGAGTGTTGCCTATGCCATTGTGCATATGCTGCCGACGGATCTGCTGCTTAATATGGGATCGTCTCATGGCCTTGCC
putA	CCAGGGGTTATTGCAGGAGTTTTCGCTGTCATCGCAGGAAGGCGTGGCGCTGATGTGTCTGGCGGAAGCGTTGTTGCGTATTCCCGACAAAGCCACCCGCGACGCGTTAATTCGCGACAAAATCAGCAACGGTAACTGGCAGTCACACATTGGTCGTAGCCCGTCACTGTTTGTTAATGCCGCCACCTGGGGGCTGCGGTTTACTGGCAAACTGGTTTCCACCCATAACGAAGCCAGCCTCTCCCGCTCGCTGAACCGCATTATCGGTAAAAGCGGTGAACCGCTGATCCGCAAAGGTGTGGATATGGCGATGCGCCTGATGGGTGAGCAGTTCGTCACTGGCGAAACCATCGCGGAAGCGTTAGCCAATGCCCGCAAGCTGGAAGAGAA
sspA1	TTTCCGGTCCTACTGACATCTATAGCCATCAGGTCCGCATTGTGCTGGCTGAGAAAGGTGTAAGTTTCGAGATCGAACACGTGGAAAAGGACAATCCGCCTCAGGATCTGATTGACCTCAACCCGAATCAGAGCGTTCCGACCCTGGTGGATCGTGAGCTGACCCTGTGGGAATCTCGCATCATTATGGAATATCTGTATGAGCGTTTCCCGCATCCGCCACTGATGCCTGTTTACCCGGTAGCTCGCGGTGAAAGCCGTCTGTACATGCATCGCATCGAAAAAGACTGGTACACGCTGATGAACACCATCATCAACGGTTCAGCTTCTGAAGCAGATGCCGCACGTAAGCAACTGCGCGAAGAACTGCTGGCGATTGCGCCGGTCTTCG
sspA2	ATTTTCTGCCCAAATGTCGGGTATTGCTCATTTTTTGTTTGATTTTCGAACAAAGAGAGTCGTTCCTTATTGGGTAACACAACTTCTGACTGGCCACCTGGTGGCTGGTAGCAGTAAAAATTCTGACTATACCTGGAGGTTTTCATGGCTGTCGCTGCCAACAAACGTTCGGTAATGACGCTGTTTTCCGGTCCTACTTACATCTATAGCCATCAGGTCCGCATTGTGCTGGCTGAGAAAGGTGTAAGTTTCGAGATCGAACACGTGGAAAAGGACAATCCGCCTCAGGATCTGATTGACCTCAACCCGAATCAGAGCGTTCCGACCCTGGTGGATCGTGAGCTGACCCTGTGGGAATCTCGCATCATTATGGAATATCTGGATGAGCGT
sucC	GGTTGTATGGTTAACGGCGCAGGTCTGGCGATGGGTACGATGGACATCGTTAAACTGCACGGCGGCGAACCGGCTAACTTCCTTGACGTTGGCGGCGGCGCAACCAAAGAACGTGTAACCGAAGCGTTCAAAATCATCCTCTCTGACGACAAAGTGAAAGCCGTTCTGGTTAACATCTTCGGCGGTATCGTTCGTTGCGGCCTGATCGCTGACGGTATCATCGGCGCGGTAGCAGAAGTGGGTGTTAACGTACCGGTCGTGGTACGTCTGGAAGGTAACAACGCCGAACTCGGCGCGAAGAAACTGGCTGACAGCGGCCTGAATATTATTGCAGCAAAAGGTCTGACGGATGCAGCTCAGCAGGTTGTTGCCGCAGTGGAGGGGAAATAA
tolC	AGCTAGGTTTAGGTGCAGATTACACCTATAGCAACGGCTACCGCGACGCGAACGGCATCAACTCTAACGCGACCAGTGCGTCCTTGCAGTTAACTCAATCCATTTTTGATATGTCGAAATGGCGTGCGTTAACGCTGCAGGAAAAAGCAGCAGGGATTCAGGACGTCACGTATCAGACCGATCAGCAAACCTTGAGCCTCAACACCGCGACCGCTTATTTCAACGTGTTGAATGCTATTGACGTTCTTTCCTATACACAGGCACAAAAAGAAGCGATCTACCGTCAATTAGATCAAACCACCCAACGTTTTAACGTGGGCCTGGTAGCGATCACCGACGTGCAGAACGCCCGCGCACAGTACGATACCGTGCTGGCGAACGAAGTGACCG
